# Supplementary material for: Efficacy of aqueous olanexidine compared with alcohol-based chlorhexidine for surgical skin antisepsis regarding the incidence of surgical-site infections in clean-contaminated surgery: a randomized superiority trial
Source: Br J Surg. 2025 Apr 1;112(4):znaf065. doi: 10.1093/bjs/znaf065 (PMC12475902; doi:10.1093/bjs/znaf065)
Supplement: znaf065_Supplementary_Data [file znaf065_supplementary_data.zip]

Archive with 5 entries (5 files):
- CONSORT_Checklist.doc
- CONSORT_diagram.doc
- Statistical_analysis_plan.docx
- Study_protocol.docx
- Supplementary_Material.docx
